# Supplementary material for: High Conductivity, Semiconducting, and Metallic PEDOT:PSS Electrode for All-Plastic Solar Cells
Source: Molecules. 2023 Mar 21;28(6):2836. doi: 10.3390/molecules28062836 (PMC10059736; doi:10.3390/molecules28062836)
Supplement: Supplementary file 1 [file molecules-28-02836-s001.zip]

Archive with 1 entries (1 files):
- molecules-2230819-supplementary.pdf
